# Supplementary material for: Structure-Aided Computational Design of Triazole-Based Targeted Covalent Inhibitors of Cruzipain
Source: Molecules. 2024 Sep 5;29(17):4224. doi: 10.3390/molecules29174224 (PMC11396839; doi:10.3390/molecules29174224)
Supplement: Supplementary file 1 [file molecules-29-04224-s001.zip]

Archive with 1 entries (1 files):
- molecules-3083386-supplementary.pdf
